# Supplementary material for: Analysis of the Genetic Comorbid Mechanisms of Type 2 Diabetes, Alzheimer′s Disease, and Hypertension Using Network Modularization
Source: Biomed Res Int. 2026 Feb 18;2026:8877510. doi: 10.1155/bmri/8877510 (PMC12914336; doi:10.1155/bmri/8877510)
Supplement: Supplementary file 1 — Supporting Information Additional supporting information can be found online in the Supporting Information section. Figure S1: Expression profiles of ACTN4 in the control and disease groups. Figures S2, 23, and S4: Expression profiles of BGN, NRF1, and PRELLP in the control and disease groups, respectively. [file BMRI-2026-8877510-s001.zip]

Archive with 4 entries (4 files):
- supplementary Fig.1-The expression profiles of ACTN4.pdf
- supplementary Fig.2-The expression profiles of BGN.pdf
- supplementary Fig.3-The expression profiles of NRF1.pdf
- supplementary Fig.4-The expression profiles of PRELP.pdf
